# Supplementary material for: Long-Term Effects of Semaglutide and Sitagliptin on Circulating IGFBP-1, IGFBP-3 and IGFBP-rp1: Results from a One-Year Study in Type 2 Diabetes
Source: Int J Mol Sci. 2025 Oct 26;26(21):10404. doi: 10.3390/ijms262110404 (PMC12609315; doi:10.3390/ijms262110404)
Supplement: Supplementary file 1 [file ijms-26-10404-s001.zip]

Archive with 2 entries (2 files):
- Supplementary Figure S1 r1.pdf
- Supplementary Table S1.pdf
